# Supplementary material for: Comprehensive Mass Spectrometry Workflows to Systematically Elucidate Transformation Processes of Organic Micropollutants: A Case Study on the Photodegradation of Four Pharmaceuticals
Source: Environ Sci Technol. 2025 Feb 14;59(7):3723–36. doi: 10.1021/acs.est.4c09121 (PMC11866921; doi:10.1021/acs.est.4c09121)
Supplement: Supplementary file 3 — es4c09121_si_003.xlsx [file es4c09121_si_003.xlsx]

## Sheet: Content
Comprehensive mass spectrometry workflows to systematically elucidate transformation processes of organic micropollutants: a case study on photodegradation of four pharmaceuticals
Rick Helmus‡*1, Ingrida Bagdonaite‡1,2,3,4, Pim de Voogt1, Maarten R. van Bommel3,4,5, Emma L. Schymanski6, Annemarie P. van Wezel1, Thomas L. ter Laak1,7
1 Department of Freshwater and Marine Ecology, Institute for Biodiversity and Ecosystem Dynamics, University of Amsterdam, Sciencepark 904, 1098 XH Amsterdam, the Netherlands 2 Amsterdam Institute for Life and Environment, Vrije Universiteit Amsterdam, De Boelelaan 1108, 1081 HZ, Amsterdam, the Netherlands 3 Analytical-Chemistry Group, van 't Hoff Institute for Molecular Sciences, University of A…
‡ These authors contributed equally.
* Corresponding Author: r.helmus@uva.nl
Contents
Table S13	Overview of all TPs found from literature for flecainide, metoprolol, sulfamethoxazole and phenazone, with a focus toward advanced oxidation processes

## Sheet: Table S13
Parent name	Parent SMILES	TP SMILES	TP ID	Assigned ID level	Notes	Reference
flecainide	C1CCNC(C1)CNC(=O)C2=C(C=CC(=C2)OCC(F)(F)F)OCC(F)(F)F	FC(F)(F)COC1=CC=C(OCC(F)(F)F)C(C(O)=O)=C1	Impurity D	1		https://doi.org/10.1002/bmc.3719		Legend
flecainide	C1CCNC(C1)CNC(=O)C2=C(C=CC(=C2)OCC(F)(F)F)OCC(F)(F)F	NCC1CCCCN1	Impurity B	1		https://doi.org/10.1002/bmc.3719		TP ID	TP identifier used in literature reference (if present).
flecainide	C1CCNC(C1)CNC(=O)C2=C(C=CC(=C2)OCC(F)(F)F)OCC(F)(F)F	NC(=O)c1cc(OCC(F)(F)F)ccc1OCC(F)(F)F		2b		https://setac.onlinelibrary.wiley.com/doi/epdf/10.1002/etc.5773		Assigned ID level	Identification confidence level assigned to the TP. These are based on our own interpretations unless stated explicitly in the literature reference.
flecainide	C1CCNC(C1)CNC(=O)C2=C(C=CC(=C2)OCC(F)(F)F)OCC(F)(F)F	O=C(NCC1CCCCN1)c2cc(OCC(F)(F)F)cc(O)c2OCC(F)(F)F		4	I	https://setac.onlinelibrary.wiley.com/doi/epdf/10.1002/etc.5773		Notes: I	All the possible isomeric structures are listed for TPs with unspecified OH group position.
flecainide	C1CCNC(C1)CNC(=O)C2=C(C=CC(=C2)OCC(F)(F)F)OCC(F)(F)F	O=C(NCC1CCCCN1)c2cc(OCC(F)(F)F)c(O)cc2OCC(F)(F)F		4	I	https://setac.onlinelibrary.wiley.com/doi/epdf/10.1002/etc.5773		Notes: M	Reported neutral mass or m/z does not match reported structure.
flecainide	C1CCNC(C1)CNC(=O)C2=C(C=CC(=C2)OCC(F)(F)F)OCC(F)(F)F	O=C(NCC1CCCCN1)c2c(O)c(OCC(F)(F)F)ccc2OCC(F)(F)F		4	I	https://setac.onlinelibrary.wiley.com/doi/epdf/10.1002/etc.5773		Notes: G	Unclear if reported structures are tranformation products or GC-MS fragments.
flecainide	C1CCNC(C1)CNC(=O)C2=C(C=CC(=C2)OCC(F)(F)F)OCC(F)(F)F	NC(=O)c1cc(OCC(F)(F)F)ccc1OCC(F)(F)F	5a	2b		https://pubs.acs.org/doi/full/10.1021/acs.est.3c09341
flecainide	C1CCNC(C1)CNC(=O)C2=C(C=CC(=C2)OCC(F)(F)F)OCC(F)(F)F	O=C(NCC1CCCCN1)c2cc(OCC(F)(F)F)cc(O)c2OCC(F)(F)F	5b	4		https://pubs.acs.org/doi/full/10.1021/acs.est.3c09341
flecainide	C1CCNC(C1)CNC(=O)C2=C(C=CC(=C2)OCC(F)(F)F)OCC(F)(F)F	O=C(NCC1CCCCN1)c2cc(OCC(F)(F)F)c(O)cc2OCC(F)(F)F	5c	4		https://pubs.acs.org/doi/full/10.1021/acs.est.3c09341
flecainide	C1CCNC(C1)CNC(=O)C2=C(C=CC(=C2)OCC(F)(F)F)OCC(F)(F)F	O=C(NCC1CCCCN1)c2c(O)c(OCC(F)(F)F)ccc2OCC(F)(F)F	5d	4		https://pubs.acs.org/doi/full/10.1021/acs.est.3c09341
metoprolol	CC(C)NCC(COC1=CC=C(C=C1)CCOC)O	CC(C)NCC(O)COC(=O)C(=O)O	I	4		https://doi.org/10.1016/j.jhazmat.2016.05.072
metoprolol	CC(C)NCC(COC1=CC=C(C=C1)CCOC)O	CC(C)NCC(O)COC(=O)C(=O)C(=O)O	II	4		https://doi.org/10.1016/j.jhazmat.2016.05.072
metoprolol	CC(C)NCC(COC1=CC=C(C=C1)CCOC)O	COCCc1c(O)c(O)c(OCC(O)CNC(C)C)c(O)c1O	III	2		https://doi.org/10.1016/j.jhazmat.2016.05.072
metoprolol	CC(C)NCC(COC1=CC=C(C=C1)CCOC)O	CC(C)NCC(O)COc1ccc(O)cc1	IV	4		https://doi.org/10.1016/j.jhazmat.2016.05.072
metoprolol	CC(C)NCC(COC1=CC=C(C=C1)CCOC)O	COCC(=O)c1ccc(OCC(O)CNC(C)C)cc1	V	3		https://doi.org/10.1016/j.jhazmat.2016.05.072
metoprolol	CC(C)NCC(COC1=CC=C(C=C1)CCOC)O	CC(C)NCC(O)COc1ccc(CCOC=O)cc1	V	3		https://doi.org/10.1016/j.jhazmat.2016.05.072
metoprolol	CC(C)NCC(COC1=CC=C(C=C1)CCOC)O	CC(C)NCC(O)COc1ccc(CO)cc1	VI	2		https://doi.org/10.1016/j.jhazmat.2016.05.072
metoprolol	CC(C)NCC(COC1=CC=C(C=C1)CCOC)O	COCCC(=O)/C=C\C(=O)OCC(O)CNC(C)C	VII	2		https://doi.org/10.1016/j.jhazmat.2016.05.072
metoprolol	CC(C)NCC(COC1=CC=C(C=C1)CCOC)O	CC(C)NCC(O)COc1ccc(CCOC=O)c(O)c1	VIII	4		https://doi.org/10.1016/j.jhazmat.2016.05.072
metoprolol	CC(C)NCC(COC1=CC=C(C=C1)CCOC)O	CC(C)NCC(O)COc1ccc(CCO)cc1	IX	2		https://doi.org/10.1016/j.jhazmat.2016.05.072
metoprolol	CC(C)NCC(COC1=CC=C(C=C1)CCOC)O	COCCc1cc(O)c(OCC(O)CNC(C)C)c(O)c1O	X	2		https://doi.org/10.1016/j.jhazmat.2016.05.072
metoprolol	CC(C)NCC(COC1=CC=C(C=C1)CCOC)O	COCC(O)c1ccc(OCC(O)CNC(C)C)cc1	XI	4		https://doi.org/10.1016/j.jhazmat.2016.05.072
metoprolol	CC(C)NCC(COC1=CC=C(C=C1)CCOC)O	CCc1ccc(OCC(O)CNC(C)C)cc1	XII	2		https://doi.org/10.1016/j.jhazmat.2016.05.072
metoprolol	CC(C)NCC(COC1=CC=C(C=C1)CCOC)O	COC(=O)Cc1ccc(OCC(O)CNC(C)C)cc1	XIII	4		https://doi.org/10.1016/j.jhazmat.2016.05.072
metoprolol	CC(C)NCC(COC1=CC=C(C=C1)CCOC)O	COCCc1cc(O)c(OCC(O)CNC(C)C)cc1O	XIV	2		https://doi.org/10.1016/j.jhazmat.2016.05.072
metoprolol	CC(C)NCC(COC1=CC=C(C=C1)CCOC)O	CC(C)NCC(O)COc1ccc(CC=O)cc1	XV	3		https://doi.org/10.1016/j.jhazmat.2016.05.072
metoprolol	CC(C)NCC(COC1=CC=C(C=C1)CCOC)O	COCCc1ccc(OCC(O)CN)cc1	XVI	2		https://doi.org/10.1016/j.jhazmat.2016.05.072
metoprolol	CC(C)NCC(COC1=CC=C(C=C1)CCOC)O	CC(C)NCC(O)COC(=O)C(=O)O	1	4		https://doi.org/10.1016/j.jhazmat.2018.11.055
metoprolol	CC(C)NCC(COC1=CC=C(C=C1)CCOC)O	CC(C)NCC(O)COC(=O)C(=O)C(=O)O	2	4		https://doi.org/10.1016/j.jhazmat.2018.11.055
metoprolol	CC(C)NCC(COC1=CC=C(C=C1)CCOC)O	CC(C)NCC(O)COc1cccc(O)c1O	3	4		https://doi.org/10.1016/j.jhazmat.2018.11.055
metoprolol	CC(C)NCC(COC1=CC=C(C=C1)CCOC)O	CC(C)NCC(O)COc1cc(O)ccc1O	3	4		https://doi.org/10.1016/j.jhazmat.2018.11.055
metoprolol	CC(C)NCC(COC1=CC=C(C=C1)CCOC)O	COCC(=O)c1ccc(OCC(O)CNC(C)C)cc1	4	4		https://doi.org/10.1016/j.jhazmat.2018.11.055
metoprolol	CC(C)NCC(COC1=CC=C(C=C1)CCOC)O	CC(C)NCC(O)COc1ccc(CCOC=O)cc1	4	4		https://doi.org/10.1016/j.jhazmat.2018.11.055
metoprolol	CC(C)NCC(COC1=CC=C(C=C1)CCOC)O	CC(C)NCC(O)COc1ccc(CO)cc1	5	4		https://doi.org/10.1016/j.jhazmat.2018.11.055
metoprolol	CC(C)NCC(COC1=CC=C(C=C1)CCOC)O	CC(C)NCC(O)COc1ccc(CCO)cc1	6	2		https://doi.org/10.1016/j.jhazmat.2018.11.055
metoprolol	CC(C)NCC(COC1=CC=C(C=C1)CCOC)O	COCCc1cc(O)c(OCC(O)CNC(C)C)c(O)c1O	7	4		https://doi.org/10.1016/j.jhazmat.2018.11.055
metoprolol	CC(C)NCC(COC1=CC=C(C=C1)CCOC)O	COCC(O)c1ccc(OCC(O)CNC(C)C)cc1	8	4		https://doi.org/10.1016/j.jhazmat.2018.11.055
metoprolol	CC(C)NCC(COC1=CC=C(C=C1)CCOC)O	CC(C)NCC(O)COc1ccc(C=O)cc1O	9	2		https://doi.org/10.1016/j.jhazmat.2018.11.055
metoprolol	CC(C)NCC(COC1=CC=C(C=C1)CCOC)O	CC(C)NCC(O)COc1c(O)c(O)c(CCO)c(O)c1O	10	4		https://doi.org/10.1016/j.jhazmat.2018.11.055
metoprolol	CC(C)NCC(COC1=CC=C(C=C1)CCOC)O	CC(C)NCC(O)COc1ccc(C(C)O)cc1	11	2		https://doi.org/10.1016/j.jhazmat.2018.11.055
metoprolol	CC(C)NCC(COC1=CC=C(C=C1)CCOC)O	CCc1ccc(OCC(O)CNC(C)C)cc1	12	4		https://doi.org/10.1016/j.jhazmat.2018.11.055
metoprolol	CC(C)NCC(COC1=CC=C(C=C1)CCOC)O	CC(C)NCC(O)COc1cccc(=O)c1=O	13	4		https://doi.org/10.1016/j.jhazmat.2018.11.055
metoprolol	CC(C)NCC(COC1=CC=C(C=C1)CCOC)O	CC(C)NCC(O)COc1cc(=O)ccc1=O	13	4		https://doi.org/10.1016/j.jhazmat.2018.11.055
metoprolol	CC(C)NCC(COC1=CC=C(C=C1)CCOC)O	COC(=O)Cc1ccc(OCC(O)CNC(C)C)cc1	14	4		https://doi.org/10.1016/j.jhazmat.2018.11.055
metoprolol	CC(C)NCC(COC1=CC=C(C=C1)CCOC)O	COCCc1cc(O)c(OCC(O)CNC(C)C)cc1O	15	4		https://doi.org/10.1016/j.jhazmat.2018.11.055
metoprolol	CC(C)NCC(COC1=CC=C(C=C1)CCOC)O	CC(C)NCC(O)COc1ccc(CC=O)cc1	16	4		https://doi.org/10.1016/j.jhazmat.2018.11.055
metoprolol	CC(C)NCC(COC1=CC=C(C=C1)CCOC)O	CC(C)NCC(O)COc1ccc(C=O)c(O)c1	17	4		https://doi.org/10.1016/j.jhazmat.2018.11.055
metoprolol	CC(C)NCC(COC1=CC=C(C=C1)CCOC)O	COCCc1ccc(OCC(O)CN)cc1	18	4		https://doi.org/10.1016/j.jhazmat.2018.11.055
metoprolol	CC(C)NCC(COC1=CC=C(C=C1)CCOC)O	COCCc1ccc(OCC(C)=O)cc1	DP1	2		https://doi.org/10.1002/bmc.1721
metoprolol	CC(C)NCC(COC1=CC=C(C=C1)CCOC)O	COCCc1ccc(O)cc1	DP2	2		https://doi.org/10.1002/bmc.1721
metoprolol	CC(C)NCC(COC1=CC=C(C=C1)CCOC)O	CO/C=C/c1ccccc1	DP3	3		https://doi.org/10.1002/bmc.1721
metoprolol	CC(C)NCC(COC1=CC=C(C=C1)CCOC)O	CC(C)NC=CCOC1=CC=C(C=C1)CCOC	DP4	2		https://doi.org/10.1002/bmc.1721
metoprolol	CC(C)NCC(COC1=CC=C(C=C1)CCOC)O	COCCc1ccccc1	DP5	3		https://doi.org/10.1002/bmc.1721
metoprolol	CC(C)NCC(COC1=CC=C(C=C1)CCOC)O	COCCc1ccc(OC)cc1	DP6	3		https://doi.org/10.1002/bmc.1721
metoprolol	CC(C)NCC(COC1=CC=C(C=C1)CCOC)O	CCc1ccc(OCC(O)CNC(C)C)cc1	DP7	2		https://doi.org/10.1002/bmc.1721
metoprolol	CC(C)NCC(COC1=CC=C(C=C1)CCOC)O	COCCc1ccc(OCC(O)CN)cc1	DP8	2		https://doi.org/10.1002/bmc.1721
metoprolol	CC(C)NCC(COC1=CC=C(C=C1)CCOC)O	CC(=O)CNC(C)C	DP9	2		https://doi.org/10.1002/bmc.1721
metoprolol	CC(C)NCC(COC1=CC=C(C=C1)CCOC)O	C(C)(C)=N	DP10	3		https://doi.org/10.1002/bmc.1721
metoprolol	CC(C)NCC(COC1=CC=C(C=C1)CCOC)O	CC(C)N(CC(COC1=CC=C(C=C1)CCOC)O)CC(CNC(C)C)O	DP11	2		https://doi.org/10.1002/bmc.1721
metoprolol	CC(C)NCC(COC1=CC=C(C=C1)CCOC)O	C(C)(C)N	DP12	3		https://doi.org/10.1002/bmc.1721
metoprolol	CC(C)NCC(COC1=CC=C(C=C1)CCOC)O	C=C(C)NCC(O)COc1ccc(C)cc1	DP13	2		https://doi.org/10.1002/bmc.1721
metoprolol	CC(C)NCC(COC1=CC=C(C=C1)CCOC)O	C=Cc1ccc(OCC(O)CNC(C)C)cc1	DP14	2		https://doi.org/10.1002/bmc.1721
metoprolol	CC(C)NCC(COC1=CC=C(C=C1)CCOC)O	COCC(O)c1ccc(OCC(O)CNC(C)C)cc1	⍺-HMTP	1		https://doi.org/10.1016/j.cej.2020.126482
metoprolol	CC(C)NCC(COC1=CC=C(C=C1)CCOC)O	COCC(=O)c1ccc(OCC(O)CNC(C)C)cc1	TP282A	2		https://doi.org/10.1016/j.cej.2020.126482
metoprolol	CC(C)NCC(COC1=CC=C(C=C1)CCOC)O	COCCc1ccc(OCC(O)CNC(C)C)cc1O	TP284	3	I	https://doi.org/10.1016/j.cej.2020.126482
metoprolol	CC(C)NCC(COC1=CC=C(C=C1)CCOC)O	COCCc1ccc(OCC(O)CNC(C)C)c(O)c1	TP284	3	I	https://doi.org/10.1016/j.cej.2020.126482
metoprolol	CC(C)NCC(COC1=CC=C(C=C1)CCOC)O	COCCc1cc(O)c(OCC(O)CNC(C)C)cc1O	TP300	3	I	https://doi.org/10.1016/j.cej.2020.126482
metoprolol	CC(C)NCC(COC1=CC=C(C=C1)CCOC)O	COCCc1c(O)c(O)c(OCC(O)CNC(C)C)cc1	TP300	3	I	https://doi.org/10.1016/j.cej.2020.126482
metoprolol	CC(C)NCC(COC1=CC=C(C=C1)CCOC)O	COCCc1c(O)cc(OCC(O)CNC(C)C)cc1O	TP300	3	I	https://doi.org/10.1016/j.cej.2020.126482
metoprolol	CC(C)NCC(COC1=CC=C(C=C1)CCOC)O	COCCc1cc(O)c(OCC(O)CNC(C)C)c(O)c1	TP300	3	I	https://doi.org/10.1016/j.cej.2020.126482
metoprolol	CC(C)NCC(COC1=CC=C(C=C1)CCOC)O	COCCc1cc(O)c(OCC(O)CNC(C)C)c(O)c1O	TP316	3	I	https://doi.org/10.1016/j.cej.2020.126482
metoprolol	CC(C)NCC(COC1=CC=C(C=C1)CCOC)O	COCCc1c(O)cc(OCC(O)CNC(C)C)c(O)c1O	TP316	3	I	https://doi.org/10.1016/j.cej.2020.126482
metoprolol	CC(C)NCC(COC1=CC=C(C=C1)CCOC)O	COCCc1ccc(OCC(O)CN)cc1	TP226C	2		https://doi.org/10.1016/j.cej.2020.126482
metoprolol	CC(C)NCC(COC1=CC=C(C=C1)CCOC)O	CC(C)NCC(O)COc1ccc(CCO)cc1	O-DMTP	1		https://doi.org/10.1016/j.cej.2020.126482
metoprolol	CC(C)NCC(COC1=CC=C(C=C1)CCOC)O	CC(C)NCC(O)COc1ccc(C(O)CO)cc1	TP270	2		https://doi.org/10.1016/j.cej.2020.126482
metoprolol	CC(C)NCC(COC1=CC=C(C=C1)CCOC)O	CC(C)NCC(O)COc1ccc(CC=O)cc1	TP252	2		https://doi.org/10.1016/j.cej.2020.126482
metoprolol	CC(C)NCC(COC1=CC=C(C=C1)CCOC)O	CC(C)NCC(O)COc1ccc(CC(=O)O)cc1	MTPA	1		https://doi.org/10.1016/j.cej.2020.126482
metoprolol	CC(C)NCC(COC1=CC=C(C=C1)CCOC)O	COC(=O)Cc1ccc(OCC(O)CNC(C)C)cc1	TP282B	2		https://doi.org/10.1016/j.cej.2020.126482
metoprolol	CC(C)NCC(COC1=CC=C(C=C1)CCOC)O	CC(C)NCC(O)COc1ccc(CO)cc1	TP240	2		https://doi.org/10.1016/j.cej.2020.126482
metoprolol	CC(C)NCC(COC1=CC=C(C=C1)CCOC)O	CC(C)NCC(O)COc1ccc(C=O)cc1	TP238	2		https://doi.org/10.1016/j.cej.2020.126482
metoprolol	CC(C)NCC(COC1=CC=C(C=C1)CCOC)O	CC(C)NCC(O)COc1ccc(C(=O)O)cc1	TP254	2		https://doi.org/10.1016/j.cej.2020.126482
metoprolol	CC(C)NCC(COC1=CC=C(C=C1)CCOC)O	CC(C)NCC(O)COc1ccc(O)cc1	TP226A	2		https://doi.org/10.1016/j.cej.2020.126482
metoprolol	CC(C)NCC(COC1=CC=C(C=C1)CCOC)O	CC(C)N/C=C/C=O	TP114	2		https://doi.org/10.1016/j.cej.2020.126482
metoprolol	CC(C)NCC(COC1=CC=C(C=C1)CCOC)O	CC(C)NC(O)C(O)CO	TP150	2		https://doi.org/10.1016/j.cej.2020.126482
metoprolol	CC(C)NCC(COC1=CC=C(C=C1)CCOC)O	CC(C)NCC(O)CO	TP134	2		https://doi.org/10.1016/j.cej.2020.126482
metoprolol	CC(C)NCC(COC1=CC=C(C=C1)CCOC)O	CC(=O)CNC(C)C	TP116	2		https://doi.org/10.1016/j.cej.2020.126482
metoprolol	CC(C)NCC(COC1=CC=C(C=C1)CCOC)O	C=C(O)CN	MET-73	5	M	http://dx.doi.org/10.1016/j.cej.2015.07.091
metoprolol	CC(C)NCC(COC1=CC=C(C=C1)CCOC)O	CC(=O)CNC(C)C	MET-115	5	M	http://dx.doi.org/10.1016/j.cej.2015.07.091
metoprolol	CC(C)NCC(COC1=CC=C(C=C1)CCOC)O	CC(C)NCC(C)O	MET-117	5	M	http://dx.doi.org/10.1016/j.cej.2015.07.091
metoprolol	CC(C)NCC(COC1=CC=C(C=C1)CCOC)O	C=Cc1ccc(O)cc1	MET-120	5	M	http://dx.doi.org/10.1016/j.cej.2015.07.091
metoprolol	CC(C)NCC(COC1=CC=C(C=C1)CCOC)O	CC(C)NCC(O)CO	MET-133	5	M	http://dx.doi.org/10.1016/j.cej.2015.07.091
metoprolol	CC(C)NCC(COC1=CC=C(C=C1)CCOC)O	CC(C)NC(O)C(O)CO	MET-149	5	M	http://dx.doi.org/10.1016/j.cej.2015.07.091
metoprolol	CC(C)NCC(COC1=CC=C(C=C1)CCOC)O	COCCc1ccc(O/C=C/CN)cc1	MET-207	5	M	http://dx.doi.org/10.1016/j.cej.2015.07.091
metoprolol	CC(C)NCC(COC1=CC=C(C=C1)CCOC)O	COCCc1ccc(OCC(O)CN)cc1	MET-225	5	M	http://dx.doi.org/10.1016/j.cej.2015.07.091
metoprolol	CC(C)NCC(COC1=CC=C(C=C1)CCOC)O	CCc1c(O)cc(OCC(O)CNC(C)C)c(O)c1	MET-231	5	I, M	http://dx.doi.org/10.1016/j.cej.2015.07.091
metoprolol	CC(C)NCC(COC1=CC=C(C=C1)CCOC)O	CCc1c(O)c(O)c(OCC(O)CNC(C)C)cc1	MET-231	5	I, M	http://dx.doi.org/10.1016/j.cej.2015.07.091
metoprolol	CC(C)NCC(COC1=CC=C(C=C1)CCOC)O	CCc1cc(O)c(OCC(O)CNC(C)C)c(O)c1	MET-231	5	I, M	http://dx.doi.org/10.1016/j.cej.2015.07.091
metoprolol	CC(C)NCC(COC1=CC=C(C=C1)CCOC)O	CCc1c(O)cc(OCC(O)CNC(C)C)cc1O	MET-231	5	I, M	http://dx.doi.org/10.1016/j.cej.2015.07.091
metoprolol	CC(C)NCC(COC1=CC=C(C=C1)CCOC)O	CC(C)NCC(O)COc1ccc(C=O)cc1	MET-237	5	M	http://dx.doi.org/10.1016/j.cej.2015.07.091
metoprolol	CC(C)NCC(COC1=CC=C(C=C1)CCOC)O	CC(C)NCC(O)COc1ccc(CO)cc1	MET-239	5	M	http://dx.doi.org/10.1016/j.cej.2015.07.091
metoprolol	CC(C)NCC(COC1=CC=C(C=C1)CCOC)O	CC(C)NCC(O)COc1ccc(CC=O)cc1	MET-251	5	M	http://dx.doi.org/10.1016/j.cej.2015.07.091
metoprolol	CC(C)NCC(COC1=CC=C(C=C1)CCOC)O	CC(C)NCC(O)COc1ccc(C=O)c(O)c1	MET-253	5	I, M	http://dx.doi.org/10.1016/j.cej.2015.07.091
metoprolol	CC(C)NCC(COC1=CC=C(C=C1)CCOC)O	CC(C)NCC(O)COc1ccc(C=O)cc1O	MET-253	5	I, M	http://dx.doi.org/10.1016/j.cej.2015.07.091
metoprolol	CC(C)NCC(COC1=CC=C(C=C1)CCOC)O	CC(C)NCC(O)COc1ccc(C(C)O)c(O)c1	MET-269	5	I, M	http://dx.doi.org/10.1016/j.cej.2015.07.091
metoprolol	CC(C)NCC(COC1=CC=C(C=C1)CCOC)O	CC(C)NCC(O)COc1ccc(C(C)O)cc1O	MET-269	5	I, M	http://dx.doi.org/10.1016/j.cej.2015.07.091
metoprolol	CC(C)NCC(COC1=CC=C(C=C1)CCOC)O	COCCc1ccc(OC(=O)C(O)CNC(C)C)cc1	MET-281	5	M	http://dx.doi.org/10.1016/j.cej.2015.07.091
metoprolol	CC(C)NCC(COC1=CC=C(C=C1)CCOC)O	COCCc1ccc(OCC(O)CNC(C)C)cc1O	MET-283	5	I, M	http://dx.doi.org/10.1016/j.cej.2015.07.091
metoprolol	CC(C)NCC(COC1=CC=C(C=C1)CCOC)O	COCCc1ccc(OCC(O)CNC(C)C)c(O)c1	MET-283	5	I, M	http://dx.doi.org/10.1016/j.cej.2015.07.091
metoprolol	CC(C)NCC(COC1=CC=C(C=C1)CCOC)O	COCC(=O)c1ccc(OCC(O)CNC(C)C)cc1O	MET-297	5	I, M	http://dx.doi.org/10.1016/j.cej.2015.07.091
metoprolol	CC(C)NCC(COC1=CC=C(C=C1)CCOC)O	COCC(=O)c1ccc(OCC(O)CNC(C)C)c(O)c1	MET-297	5	I, M	http://dx.doi.org/10.1016/j.cej.2015.07.091
metoprolol	CC(C)NCC(COC1=CC=C(C=C1)CCOC)O	COCCc1ccc(OC/C=C/NC(C)C)cc1	TP250	3		https://doi.org/10.1016/j.jhazmat.2019.120851
metoprolol	CC(C)NCC(COC1=CC=C(C=C1)CCOC)O	C=Cc1ccc(OC/C=C/NC(C)C)cc1	TP218	3		https://doi.org/10.1016/j.jhazmat.2019.120851
metoprolol	CC(C)NCC(COC1=CC=C(C=C1)CCOC)O	COCCc1ccc(OCC(O)CN)cc1	TP226B	2		https://doi.org/10.1016/j.jhazmat.2019.120851
metoprolol	CC(C)NCC(COC1=CC=C(C=C1)CCOC)O	NCC(O)COc1ccc(CCO)cc1	TP212	3		https://doi.org/10.1016/j.jhazmat.2019.120851
metoprolol	CC(C)NCC(COC1=CC=C(C=C1)CCOC)O	C=Cc1ccc(OCC(O)CN)cc1	TP194	3		https://doi.org/10.1016/j.jhazmat.2019.120851
metoprolol	CC(C)NCC(COC1=CC=C(C=C1)CCOC)O	C=Cc1ccc(OC/C=C/N)cc1	TP174	3		https://doi.org/10.1016/j.jhazmat.2019.120851
metoprolol	CC(C)NCC(COC1=CC=C(C=C1)CCOC)O	C=Cc1ccc(O)cc1	TP121	3		https://doi.org/10.1016/j.jhazmat.2019.120851
phenazone	CC1=CC(=O)N(N1C)C2=CC=CC=C2	Cc1cc(=O)[nH]n1C	P1	4		https://doi.org/10.1016/j.chemosphere.2014.06.082
phenazone	CC1=CC(=O)N(N1C)C2=CC=CC=C2	Cc1c(O)c(=O)n(O)n1C	P2	4		https://doi.org/10.1016/j.chemosphere.2014.06.082
phenazone	CC1=CC(=O)N(N1C)C2=CC=CC=C2	CC(=O)N(C)N(C(=O)C=O)c1ccccc1	P3	4		https://doi.org/10.1016/j.chemosphere.2014.06.082
phenazone	CC1=CC(=O)N(N1C)C2=CC=CC=C2	CC(=O)N(C)N(C(=O)C=O)c1ccc(O)cc1	P4	4	I	https://doi.org/10.1016/j.chemosphere.2014.06.082
phenazone	CC1=CC(=O)N(N1C)C2=CC=CC=C2	CC(=O)N(C)N(C(=O)C=O)c1ccccc1O	P4	4	I	https://doi.org/10.1016/j.chemosphere.2014.06.082
phenazone	CC1=CC(=O)N(N1C)C2=CC=CC=C2	CC(=O)N(C)N(C(=O)C=O)c1cccc(O)c1	P4	4	I	https://doi.org/10.1016/j.chemosphere.2014.06.082
phenazone	CC1=CC(=O)N(N1C)C2=CC=CC=C2	CC(=O)N(C)Nc1ccc(O)cc1	P5	4	I	https://doi.org/10.1016/j.chemosphere.2014.06.082
phenazone	CC1=CC(=O)N(N1C)C2=CC=CC=C2	CC(=O)N(C)Nc1cccc(O)c1	P5	4	I	https://doi.org/10.1016/j.chemosphere.2014.06.082
phenazone	CC1=CC(=O)N(N1C)C2=CC=CC=C2	CC(=O)N(C)Nc1ccccc1O	P5	4	I	https://doi.org/10.1016/j.chemosphere.2014.06.082
phenazone	CC1=CC(=O)N(N1C)C2=CC=CC=C2	CC(=O)N(C)Nc1ccccc1	P6	4		https://doi.org/10.1016/j.chemosphere.2014.06.082
phenazone	CC1=CC(=O)N(N1C)C2=CC=CC=C2	Nc1ccccc1	P7	4		https://doi.org/10.1016/j.chemosphere.2014.06.082
phenazone	CC1=CC(=O)N(N1C)C2=CC=CC=C2	Cc2c(O)c(=O)n(c1ccccc1)n2C	P8	4		https://doi.org/10.1016/j.chemosphere.2014.06.082
phenazone	CC1=CC(=O)N(N1C)C2=CC=CC=C2	CC(=O)N(C)N(C(=O)C(=O)O)c1ccccc1	P9	4		https://doi.org/10.1016/j.chemosphere.2014.06.082
phenazone	CC1=CC(=O)N(N1C)C2=CC=CC=C2	Cc3c(OCN(C)Nc1ccccc1)c(=O)n(c2ccccc2)n3C	P10	4		https://doi.org/10.1016/j.chemosphere.2014.06.082
phenazone	CC1=CC(=O)N(N1C)C2=CC=CC=C2	C2=CNN(c1ccccc1)C2	1	5		https://doi.org/10.1016/j.jenvman.2018.10.005
phenazone	CC1=CC(=O)N(N1C)C2=CC=CC=C2	N/C=C\CNc1ccccc1	2	5		https://doi.org/10.1016/j.jenvman.2018.10.005
phenazone	CC1=CC(=O)N(N1C)C2=CC=CC=C2	N/C=C\CN	3	5		https://doi.org/10.1016/j.jenvman.2018.10.005
phenazone	CC1=CC(=O)N(N1C)C2=CC=CC=C2	C/C=C/CC	4	5		https://doi.org/10.1016/j.jenvman.2018.10.005
phenazone	CC1=CC(=O)N(N1C)C2=CC=CC=C2	c1ccccc1	5	5		https://doi.org/10.1016/j.jenvman.2018.10.005
phenazone	CC1=CC(=O)N(N1C)C2=CC=CC=C2	C=C/C=C\C=C	6	5		https://doi.org/10.1016/j.jenvman.2018.10.005
phenazone	CC1=CC(=O)N(N1C)C2=CC=CC=C2	C=C/C=C\C	7	5		https://doi.org/10.1016/j.jenvman.2018.10.005
phenazone	CC1=CC(=O)N(N1C)C2=CC=CC=C2	Cc1c(O)c(=O)[nH]n1C	8	5		https://doi.org/10.1016/j.jenvman.2018.10.005
phenazone	CC1=CC(=O)N(N1C)C2=CC=CC=C2	C/C=C(O)/C(=O)NNC	9	5		https://doi.org/10.1016/j.jenvman.2018.10.005
phenazone	CC1=CC(=O)N(N1C)C2=CC=CC=C2	C/C=C(O)/C(=O)NN	10	5		https://doi.org/10.1016/j.jenvman.2018.10.005
phenazone	CC1=CC(=O)N(N1C)C2=CC=CC=C2	C/C=C(O)/CN	11	5		https://doi.org/10.1016/j.jenvman.2018.10.005
phenazone	CC1=CC(=O)N(N1C)C2=CC=CC=C2	C/C=C\C	12	5		https://doi.org/10.1016/j.jenvman.2018.10.005
phenazone	CC1=CC(=O)N(N1C)C2=CC=CC=C2	Cn1c(O)cc(=O)n1c2ccc(O)cc2		5	G	https://doi.org/10.1016/j.psep.2022.09.001
phenazone	CC1=CC(=O)N(N1C)C2=CC=CC=C2	Oc2ccc(N1CC=CN1)cc2		5	G	https://doi.org/10.1016/j.psep.2022.09.001
phenazone	CC1=CC(=O)N(N1C)C2=CC=CC=C2	Oc1ccccc1		5	G	https://doi.org/10.1016/j.psep.2022.09.001
phenazone	CC1=CC(=O)N(N1C)C2=CC=CC=C2	c1ccccc1		5	G	https://doi.org/10.1016/j.psep.2022.09.001
phenazone	CC1=CC(=O)N(N1C)C2=CC=CC=C2	C=CC=C		5	G	https://doi.org/10.1016/j.psep.2022.09.001
phenazone	CC1=CC(=O)N(N1C)C2=CC=CC=C2	CCCNN		5	G	https://doi.org/10.1016/j.psep.2022.09.001
phenazone	CC1=CC(=O)N(N1C)C2=CC=CC=C2	CCC		5	G	https://doi.org/10.1016/j.psep.2022.09.001
phenazone	CC1=CC(=O)N(N1C)C2=CC=CC=C2	Cc2cc(=O)n(c1ccc(O)c(O)c1)n2C	1	5	G	https://doi.org/10.1016/j.seppur.2018.10.007
phenazone	CC1=CC(=O)N(N1C)C2=CC=CC=C2	Oc1ccccc1O	A-1	5	G	https://doi.org/10.1016/j.seppur.2018.10.007
phenazone	CC1=CC(=O)N(N1C)C2=CC=CC=C2	C=C/C=C\C(=C)O	A-2	5	G	https://doi.org/10.1016/j.seppur.2018.10.007
phenazone	CC1=CC(=O)N(N1C)C2=CC=CC=C2	C=C/C=C\CC	A-3	5	G	https://doi.org/10.1016/j.seppur.2018.10.007
phenazone	CC1=CC(=O)N(N1C)C2=CC=CC=C2	C=C/C=C\C	A-4	5	G	https://doi.org/10.1016/j.seppur.2018.10.007
phenazone	CC1=CC(=O)N(N1C)C2=CC=CC=C2	C/C=C\C	A-5	5	G	https://doi.org/10.1016/j.seppur.2018.10.007
phenazone	CC1=CC(=O)N(N1C)C2=CC=CC=C2	Cc1cc(=O)[nH]n1C	I-1	5	G	https://doi.org/10.1016/j.seppur.2018.10.007
phenazone	CC1=CC(=O)N(N1C)C2=CC=CC=C2	C/C(C)=C\C(N)=O	I-2	5	G	https://doi.org/10.1016/j.seppur.2018.10.007
phenazone	CC1=CC(=O)N(N1C)C2=CC=CC=C2	CC/C=C\C=O	I-3	5	G	https://doi.org/10.1016/j.seppur.2018.10.007
phenazone	CC1=CC(=O)N(N1C)C2=CC=CC=C2	C=C/C=C\C	I-4	5	G	https://doi.org/10.1016/j.seppur.2018.10.007
sulfamethoxazole	CC1=CC(=NO1)NS(=O)(=O)C2=CC=C(C=C2)N	Nc1ccc(S(=O)(=O)N/C(C=O)=N/O)cc1	C1	4		https://doi.org/10.1016/j.watres.2009.04.006
sulfamethoxazole	CC1=CC(=NO1)NS(=O)(=O)C2=CC=C(C=C2)N	N=C=NS(=O)(=O)c1ccc(N)cc1	C2	4		https://doi.org/10.1016/j.watres.2009.04.006
sulfamethoxazole	CC1=CC(=NO1)NS(=O)(=O)C2=CC=C(C=C2)N	Nc1ccc(S(N)(=O)=O)cc1	C3	4		https://doi.org/10.1016/j.watres.2009.04.006
sulfamethoxazole	CC1=CC(=NO1)NS(=O)(=O)C2=CC=C(C=C2)N	Cc1cc(N)no1	C4	4		https://doi.org/10.1016/j.watres.2009.04.006
sulfamethoxazole	CC1=CC(=NO1)NS(=O)(=O)C2=CC=C(C=C2)N	CC2(O)O/N=C(NS(=O)(=O)c1ccc(N)cc1)\C2O	C5	4		https://doi.org/10.1016/j.watres.2009.04.006
sulfamethoxazole	CC1=CC(=NO1)NS(=O)(=O)C2=CC=C(C=C2)N	N=C(O)NS(=O)(=O)c1ccc(N)cc1	C6	4		https://doi.org/10.1016/j.watres.2009.04.006
sulfamethoxazole	CC1=CC(=NO1)NS(=O)(=O)C2=CC=C(C=C2)N	Cc2cnc(NS(=O)(=O)c1ccc(N)cc1)o2	C7	4		https://doi.org/10.1016/j.watres.2009.04.006
sulfamethoxazole	CC1=CC(=NO1)NS(=O)(=O)C2=CC=C(C=C2)N	Cc2onc(NS(=O)(=O)c1ccc(N)cc1)c2O	C8	4	I	https://doi.org/10.1016/j.watres.2009.04.006
sulfamethoxazole	CC1=CC(=NO1)NS(=O)(=O)C2=CC=C(C=C2)N	Cc2onc(NS(=O)(=O)c1ccc(O)cc1)c2O	C9	4	I	https://doi.org/10.1016/j.watres.2009.04.006
sulfamethoxazole	CC1=CC(=NO1)NS(=O)(=O)C2=CC=C(C=C2)N	Cc2cc(NS(=O)(=O)c1ccc(N)c(O)c1)no2	C10	4	I	https://doi.org/10.1016/j.watres.2009.04.006
sulfamethoxazole	CC1=CC(=NO1)NS(=O)(=O)C2=CC=C(C=C2)N	Cc2cc(NS(=O)(=O)c1ccc(N)cc1(O))no2	C10	4	I	https://doi.org/10.1016/j.watres.2009.04.006
sulfamethoxazole	CC1=CC(=NO1)NS(=O)(=O)C2=CC=C(C=C2)N	Cc2cc(NS(=O)(=O)c1ccc(N)c(O)c1)no2	C1	4	I	https://doi.org/10.1016/j.jallcom.2018.04.286
sulfamethoxazole	CC1=CC(=NO1)NS(=O)(=O)C2=CC=C(C=C2)N	Cc2cc(NS(=O)(=O)c1ccc(N)cc1(O))no2	C1	4	I	https://doi.org/10.1016/j.jallcom.2018.04.286
sulfamethoxazole	CC1=CC(=NO1)NS(=O)(=O)C2=CC=C(C=C2)N	Cc2cc(NS(=O)(=O)c1ccc(O)c(O)c1)no2	C2	4	I	https://doi.org/10.1016/j.jallcom.2018.04.286
sulfamethoxazole	CC1=CC(=NO1)NS(=O)(=O)C2=CC=C(C=C2)N	Cc2cc(NS(=O)(=O)c1ccc(O)cc1(O))no2	C2	4	I	https://doi.org/10.1016/j.jallcom.2018.04.286
sulfamethoxazole	CC1=CC(=NO1)NS(=O)(=O)C2=CC=C(C=C2)N	Cc1cc(N)no1	C3	4		https://doi.org/10.1016/j.jallcom.2018.04.286
sulfamethoxazole	CC1=CC(=NO1)NS(=O)(=O)C2=CC=C(C=C2)N	Nc1ccc(S(=O)=O)cc1	C4	4		https://doi.org/10.1016/j.jallcom.2018.04.286
sulfamethoxazole	CC1=CC(=NO1)NS(=O)(=O)C2=CC=C(C=C2)N	C1(C=CC(C=C1)=[S](=O)=O)N	C5	4	M	https://doi.org/10.1016/j.jallcom.2018.04.286
sulfamethoxazole	CC1=CC(=NO1)NS(=O)(=O)C2=CC=C(C=C2)N	C1(C=CC(C=C1)=[S](=O)=O)O	C6	4	M	https://doi.org/10.1016/j.jallcom.2018.04.286
sulfamethoxazole	CC1=CC(=NO1)NS(=O)(=O)C2=CC=C(C=C2)N	Cc1cc(O)no1	C7	4		https://doi.org/10.1016/j.jallcom.2018.04.286
sulfamethoxazole	CC1=CC(=NO1)NS(=O)(=O)C2=CC=C(C=C2)N	Nc1ccc(S(N)(=O)=O)cc1	C8	4		https://doi.org/10.1016/j.jallcom.2018.04.286
sulfamethoxazole	CC1=CC(=NO1)NS(=O)(=O)C2=CC=C(C=C2)N	Nc1ccc(S(=O)(=O)O)cc1	C9	4		https://doi.org/10.1016/j.jallcom.2018.04.286
sulfamethoxazole	CC1=CC(=NO1)NS(=O)(=O)C2=CC=C(C=C2)N	NS(=O)(=O)c1ccc(O)cc1	C10	4		https://doi.org/10.1016/j.jallcom.2018.04.286
sulfamethoxazole	CC1=CC(=NO1)NS(=O)(=O)C2=CC=C(C=C2)N	CC1=C(C(=NO1)N[S](=O)(=O)C2=CC=C(C=C2)N)O	C11	4		https://doi.org/10.1016/j.jallcom.2018.04.286
sulfamethoxazole	CC1=CC(=NO1)NS(=O)(=O)C2=CC=C(C=C2)N	CC2(O)O/N=C(NS(=O)(=O)c1ccc(N)cc1)\C2O	C12	4		https://doi.org/10.1016/j.jallcom.2018.04.286
sulfamethoxazole	CC1=CC(=NO1)NS(=O)(=O)C2=CC=C(C=C2)N	CC(=O)CNC(=O)NS(=O)(=O)c1ccc(N)cc1	C13	4	M	https://doi.org/10.1016/j.jallcom.2018.04.286
sulfamethoxazole	CC1=CC(=NO1)NS(=O)(=O)C2=CC=C(C=C2)N	CC(=O)CNC(=O)NS(=O)(=O)c1ccc(N)c(O)c1	C14	4	I	https://doi.org/10.1016/j.jallcom.2018.04.286
sulfamethoxazole	CC1=CC(=NO1)NS(=O)(=O)C2=CC=C(C=C2)N	CC(=O)CNC(=O)NS(=O)(=O)c1ccc(N)cc1O	C14	4	I	https://doi.org/10.1016/j.jallcom.2018.04.286
sulfamethoxazole	CC1=CC(=NO1)NS(=O)(=O)C2=CC=C(C=C2)N	O=CC(CO)S(=O)(=O)NC(=O)O	C15	4		https://doi.org/10.1016/j.jallcom.2018.04.286
sulfamethoxazole	CC1=CC(=NO1)NS(=O)(=O)C2=CC=C(C=C2)N	N=C=NS(=O)(=O)c1ccc(N)cc1	C16	4		https://doi.org/10.1016/j.jallcom.2018.04.286
sulfamethoxazole	CC1=CC(=NO1)NS(=O)(=O)C2=CC=C(C=C2)N	N=C=NS(=O)(=O)c1ccc(N)cc1	C17	4		https://doi.org/10.1016/j.jallcom.2018.04.286
sulfamethoxazole	CC1=CC(=NO1)NS(=O)(=O)C2=CC=C(C=C2)N	O=c1ccc(=O)cc1	C18	4		https://doi.org/10.1016/j.jallcom.2018.04.286
sulfamethoxazole	CC1=CC(=NO1)NS(=O)(=O)C2=CC=C(C=C2)N	NS(=O)(=O)c1ccccc1	C19	4		https://doi.org/10.1016/j.jallcom.2018.04.286
sulfamethoxazole	CC1=CC(=NO1)NS(=O)(=O)C2=CC=C(C=C2)N	C1(C=CC(C=C1)=[S](=O)=O)=N	C20	4		https://doi.org/10.1016/j.jallcom.2018.04.286
sulfamethoxazole	CC1=CC(=NO1)NS(=O)(=O)C2=CC=C(C=C2)N	Cc2cc(NS(=O)(=O)c1ccc(N(=O)=O)cc1)no2	TP1	2		https://doi.org/10.1016/j.cattod.2020.01.047
sulfamethoxazole	CC1=CC(=NO1)NS(=O)(=O)C2=CC=C(C=C2)N	Cc2onc(NS(=O)(=O)c1ccc(N)cc1)c2O	TP2	2		https://doi.org/10.1016/j.cattod.2020.01.047
sulfamethoxazole	CC1=CC(=NO1)NS(=O)(=O)C2=CC=C(C=C2)N	Cc2cc(NS(=O)(=O)c1ccc(N)c(O)c1)no2	TP3	2		https://doi.org/10.1016/j.cattod.2020.01.047
sulfamethoxazole	CC1=CC(=NO1)NS(=O)(=O)C2=CC=C(C=C2)N	Cc2onc(NS(=O)(=O)c1cc(O)c(N)c(O)c1)c2O	TP4	3	I	https://doi.org/10.1016/j.cattod.2020.01.047
sulfamethoxazole	CC1=CC(=NO1)NS(=O)(=O)C2=CC=C(C=C2)N	Cc2onc(NS(=O)(=O)c1cc(O)c(N)cc1(O))c2O	TP4	3	I	https://doi.org/10.1016/j.cattod.2020.01.047
sulfamethoxazole	CC1=CC(=NO1)NS(=O)(=O)C2=CC=C(C=C2)N	Cc2onc(NS(=O)(=O)c1c(O)cc(N)cc1(O))c2O	TP4	3	I	https://doi.org/10.1016/j.cattod.2020.01.047
sulfamethoxazole	CC1=CC(=NO1)NS(=O)(=O)C2=CC=C(C=C2)N	Cc2onc(NS(=O)(=O)c1c(O)c(O)c(N)cc1)c2O	TP4	3	I	https://doi.org/10.1016/j.cattod.2020.01.047
sulfamethoxazole	CC1=CC(=NO1)NS(=O)(=O)C2=CC=C(C=C2)N	Nc1ccc(S(=O)=O)cc1	TP5	3		https://doi.org/10.1016/j.cattod.2020.01.047
sulfamethoxazole	CC1=CC(=NO1)NS(=O)(=O)C2=CC=C(C=C2)N	Cc1cc(N)no1	TP6	3		https://doi.org/10.1016/j.cattod.2020.01.047
sulfamethoxazole	CC1=CC(=NO1)NS(=O)(=O)C2=CC=C(C=C2)N	Cc1cc(N)no1	P-1	2		https://doi.org/10.1039/C9EM00254E
sulfamethoxazole	CC1=CC(=NO1)NS(=O)(=O)C2=CC=C(C=C2)N	Cc2cc(NS(=O)(=O)c1ccccc1)no2	P-2	2		https://doi.org/10.1039/C9EM00254E
sulfamethoxazole	CC1=CC(=NO1)NS(=O)(=O)C2=CC=C(C=C2)N	Cc2cc(NS(=O)(=O)c1ccc(N(=O)=O)cc1)no2	P-3	2		https://doi.org/10.1039/C9EM00254E
sulfamethoxazole	CC1=CC(=NO1)NS(=O)(=O)C2=CC=C(C=C2)N	Cc2cc(=N)n(c1ccc(N(=O)=O)cc1)o2	P-4	2		https://doi.org/10.1039/C9EM00254E
sulfamethoxazole	CC1=CC(=NO1)NS(=O)(=O)C2=CC=C(C=C2)N	N=C(CN=O)Nc1ccc(N(=O)=O)cc1	P-5	2		https://doi.org/10.1039/C9EM00254E
sulfamethoxazole	CC1=CC(=NO1)NS(=O)(=O)C2=CC=C(C=C2)N	Cc2cc(=N)n(c1ccc(N)cc1)o2	P-6	2		https://doi.org/10.1039/C9EM00254E
sulfamethoxazole	CC1=CC(=NO1)NS(=O)(=O)C2=CC=C(C=C2)N	Cc2cc(NS(=O)(=O)c1ccc(N)c(N(=O)=O)c1)no2	I-1	2		https://doi.org/10.1039/C9EM00254E
sulfamethoxazole	CC1=CC(=NO1)NS(=O)(=O)C2=CC=C(C=C2)N	C[C+]2(O)=C(O)C(NS(=O)(=O)c1ccc(N)cc1)=NO2	H-2	5		https://doi.org/10.1016/j.apcatb.2020.119297
sulfamethoxazole	CC1=CC(=NO1)NS(=O)(=O)C2=CC=C(C=C2)N	Cc1cc(N)no1	H-1	5		https://doi.org/10.1016/j.apcatb.2020.119297
sulfamethoxazole	CC1=CC(=NO1)NS(=O)(=O)C2=CC=C(C=C2)N	Nc1ccc(S(N)(=O)=O)cc1	I-7	5		https://doi.org/10.1016/j.apcatb.2020.119297
sulfamethoxazole	CC1=CC(=NO1)NS(=O)(=O)C2=CC=C(C=C2)N	O=[NH+]c2ccc(S(=O)(=O)NC1=NCC(O)=C1O)cc2	I-1	5	M	https://doi.org/10.1016/j.apcatb.2020.119297
sulfamethoxazole	CC1=CC(=NO1)NS(=O)(=O)C2=CC=C(C=C2)N	O=S(=O)(Nc1noc(O)c1O)c3ccc(N=NC2=NOC(O)C2)cc3	I-3	5	M	https://doi.org/10.1016/j.apcatb.2020.119297
sulfamethoxazole	CC1=CC(=NO1)NS(=O)(=O)C2=CC=C(C=C2)N	C/C(=C\C=C(C)\S(=O)(=O)NC(=N)C=O)[NH+]=O	I-2	5	M	https://doi.org/10.1016/j.apcatb.2020.119297
sulfamethoxazole	CC1=CC(=NO1)NS(=O)(=O)C2=CC=C(C=C2)N	Cc1noc(N=N/C(O)=C\C(=O)O)c1C	I-4	5		https://doi.org/10.1016/j.apcatb.2020.119297
sulfamethoxazole	CC1=CC(=NO1)NS(=O)(=O)C2=CC=C(C=C2)N	Cc1noc(N=N/C(O)=C\C(=O)O)c1O	I-5	5		https://doi.org/10.1016/j.apcatb.2020.119297
sulfamethoxazole	CC1=CC(=NO1)NS(=O)(=O)C2=CC=C(C=C2)N	Cc1noc(N=N)c1O	I-6	5	M	https://doi.org/10.1016/j.apcatb.2020.119297
sulfamethoxazole	CC1=CC(=NO1)NS(=O)(=O)C2=CC=C(C=C2)N	Nc1ccc(S(=O)=O)cc1	I-8	5		https://doi.org/10.1016/j.apcatb.2020.119297
sulfamethoxazole	CC1=CC(=NO1)NS(=O)(=O)C2=CC=C(C=C2)N	Nc1ccc(S(=O)(=O)O)cc1	I-9	5	M	https://doi.org/10.1016/j.apcatb.2020.119297
sulfamethoxazole	CC1=CC(=NO1)NS(=O)(=O)C2=CC=C(C=C2)N	O=N(=O)c1ccc(S(=O)(=O)O)c(O)c1	I-10	5		https://doi.org/10.1016/j.apcatb.2020.119297
sulfamethoxazole	CC1=CC(=NO1)NS(=O)(=O)C2=CC=C(C=C2)N	C/C=C(O)\C=C\O	I-11	5	M	https://doi.org/10.1016/j.apcatb.2020.119297
sulfamethoxazole	CC1=CC(=NO1)NS(=O)(=O)C2=CC=C(C=C2)N	Nc2ccc(S(=O)(=O)Nc1cc(C(=O)O)on1)cc2	P283a	4		https://doi.org/10.1016/j.jhazmat.2020.124377
sulfamethoxazole	CC1=CC(=NO1)NS(=O)(=O)C2=CC=C(C=C2)N	O=S(=O)=c1ccc(=N)c(O)c1	P171	4	I. M	https://doi.org/10.1016/j.jhazmat.2020.124377
sulfamethoxazole	CC1=CC(=NO1)NS(=O)(=O)C2=CC=C(C=C2)N	O=S(=O)=c1ccc(=N)cc1(O)	P171	4	I. M	https://doi.org/10.1016/j.jhazmat.2020.124377
sulfamethoxazole	CC1=CC(=NO1)NS(=O)(=O)C2=CC=C(C=C2)N	Nc2ccc(S(=O)(=O)Nc1noc(C(=O)O)c1O)cc2	P289a	4	M	https://doi.org/10.1016/j.jhazmat.2020.124377
sulfamethoxazole	CC1=CC(=NO1)NS(=O)(=O)C2=CC=C(C=C2)N	N=c2ccc(=Nc1ccon1)cc2	P174	4		https://doi.org/10.1016/j.jhazmat.2020.124377
sulfamethoxazole	CC1=CC(=NO1)NS(=O)(=O)C2=CC=C(C=C2)N	N=c2ccc(=NC1=NC1)cc2	P146	4	M	https://doi.org/10.1016/j.jhazmat.2020.124377
sulfamethoxazole	CC1=CC(=NO1)NS(=O)(=O)C2=CC=C(C=C2)N	C=S(=C)c1ccc(N)cc1	m/z 156	4	M	https://doi.org/10.1016/j.jhazmat.2020.124377
sulfamethoxazole	CC1=CC(=NO1)NS(=O)(=O)C2=CC=C(C=C2)N	Nc1ccc(S(O)(O)O)cc1	P176	4		https://doi.org/10.1016/j.jhazmat.2020.124377
sulfamethoxazole	CC1=CC(=NO1)NS(=O)(=O)C2=CC=C(C=C2)N	O=c1ccc(=O)cc1	P107	4		https://doi.org/10.1016/j.jhazmat.2020.124377
sulfamethoxazole	CC1=CC(=NO1)NS(=O)(=O)C2=CC=C(C=C2)N	Nc1ccc(O)c(O)c1	P127	4	M	https://doi.org/10.1016/j.jhazmat.2020.124377
sulfamethoxazole	CC1=CC(=NO1)NS(=O)(=O)C2=CC=C(C=C2)N	O=C(O)/C=C\C(=O)O	P115	4		https://doi.org/10.1016/j.jhazmat.2020.124377
sulfamethoxazole	CC1=CC(=NO1)NS(=O)(=O)C2=CC=C(C=C2)N	O=C(O)C(=O)O	Oxalic acid	4		https://doi.org/10.1016/j.jhazmat.2020.124377
sulfamethoxazole	CC1=CC(=NO1)NS(=O)(=O)C2=CC=C(C=C2)N	CC(=O)C(=O)O	Pyruvic acid	4		https://doi.org/10.1016/j.jhazmat.2020.124377
sulfamethoxazole	CC1=CC(=NO1)NS(=O)(=O)C2=CC=C(C=C2)N	NC(=O)C(=O)O	Oxamic acid	4		https://doi.org/10.1016/j.jhazmat.2020.124377
sulfamethoxazole	CC1=CC(=NO1)NS(=O)(=O)C2=CC=C(C=C2)N	Cc2cc(NS(=O)(=O)c1ccc(N(=O)=O)cc1)no2	P283b	4	M	https://doi.org/10.1016/j.jhazmat.2020.124377
sulfamethoxazole	CC1=CC(=NO1)NS(=O)(=O)C2=CC=C(C=C2)N	Cc1cc(NS(=O)(=O)O)no1	P179	4		https://doi.org/10.1016/j.jhazmat.2020.124377
sulfamethoxazole	CC1=CC(=NO1)NS(=O)(=O)C2=CC=C(C=C2)N	Cc2cc(NS(=O)(=O)c1ccc(N(=O)=O)c(O)c1)no2	P289b	4	M	https://doi.org/10.1016/j.jhazmat.2020.124377
sulfamethoxazole	CC1=CC(=NO1)NS(=O)(=O)C2=CC=C(C=C2)N	O=N(=O)c1ccc(O)cc1O	P155	4	M	https://doi.org/10.1016/j.jhazmat.2020.124377
sulfamethoxazole	CC1=CC(=NO1)NS(=O)(=O)C2=CC=C(C=C2)N	Cc1cc(N)no1	P99	4		https://doi.org/10.1016/j.jhazmat.2020.124377
sulfamethoxazole	CC1=CC(=NO1)NS(=O)(=O)C2=CC=C(C=C2)N	Cc1onc(N)c1O	P113	4	I, M	https://doi.org/10.1016/j.jhazmat.2020.124377
sulfamethoxazole	CC1=CC(=NO1)NS(=O)(=O)C2=CC=C(C=C2)N	CC(O)C(=O)/C(N)=N/O	P133	4		https://doi.org/10.1016/j.jhazmat.2020.124377
sulfamethoxazole	CC1=CC(=NO1)NS(=O)(=O)C2=CC=C(C=C2)N	CC(=O)CC(N)N	P102	4	M	https://doi.org/10.1016/j.jhazmat.2020.124377
sulfamethoxazole	CC1=CC(=NO1)NS(=O)(=O)C2=CC=C(C=C2)N	Cc2cc(NS(=O)(=O)c1ccc(N(=O)=O)cc1)no2	M/S 284	4		https://doi.org/10.1039/C7RA09325J
sulfamethoxazole	CC1=CC(=NO1)NS(=O)(=O)C2=CC=C(C=C2)N	Cc2cc(NS(=O)(=O)c1ccc(N(=O)=O)c(O)c1)no2	M/S 299	4	M	https://doi.org/10.1039/C7RA09325J
sulfamethoxazole	CC1=CC(=NO1)NS(=O)(=O)C2=CC=C(C=C2)N	O=N(=O)C1=CCC(O)C=C1	M/S 143	4	M	https://doi.org/10.1039/C7RA09325J
sulfamethoxazole	CC1=CC(=NO1)NS(=O)(=O)C2=CC=C(C=C2)N	O=S(=O)(O)NC1=NOC(O)C1O	M/S 198	4	M	https://doi.org/10.1039/C7RA09325J
sulfamethoxazole	CC1=CC(=NO1)NS(=O)(=O)C2=CC=C(C=C2)N	NC1=CC=C(O)CC1O	M/S 129	4	M	https://doi.org/10.1039/C7RA09325J
sulfamethoxazole	CC1=CC(=NO1)NS(=O)(=O)C2=CC=C(C=C2)N	N=C(/C=C(O)\O)Nc1ccc(O)cc1	M/S 195	4		https://doi.org/10.1039/C7RA09325J
sulfamethoxazole	CC1=CC(=NO1)NS(=O)(=O)C2=CC=C(C=C2)N	N=C(NS(=O)(=O)O)C(O)C(O)O	M/S 201	4		https://doi.org/10.1039/C7RA09325J
sulfamethoxazole	CC1=CC(=NO1)NS(=O)(=O)C2=CC=C(C=C2)N	Nc1ccc(S(=O)(=O)O)cc1	M/S 174	4		https://doi.org/10.1039/C7RA09325J
sulfamethoxazole	CC1=CC(=NO1)NS(=O)(=O)C2=CC=C(C=C2)N	O=Nc1cc(O)c(O)c(O)c1O	M/S 171	4	M	https://doi.org/10.1039/C7RA09325J
sulfamethoxazole	CC1=CC(=NO1)NS(=O)(=O)C2=CC=C(C=C2)N	Cc1cc(N)no1	M/S 99	4		https://doi.org/10.1039/C7RA09325J
sulfamethoxazole	CC1=CC(=NO1)NS(=O)(=O)C2=CC=C(C=C2)N	ONc1noc(O)c1O	M/S 136	4	M	https://doi.org/10.1039/C7RA09325J
sulfamethoxazole	CC1=CC(=NO1)NS(=O)(=O)C2=CC=C(C=C2)N	Cc2cc(NS(=O)(=O)c1ccc(N(=O)=O)c(O)c1)no2	M/S 299	4	M	https://doi.org/10.1039/C7RA09325J
sulfamethoxazole	CC1=CC(=NO1)NS(=O)(=O)C2=CC=C(C=C2)N	O=N(=O)c1ccc(O)cc1O	M/S 160	4		https://doi.org/10.1039/C7RA09325J
sulfamethoxazole	CC1=CC(=NO1)NS(=O)(=O)C2=CC=C(C=C2)N	O=Nc1noc(C(=O)O)c1O	M/S 160	4	M	https://doi.org/10.1039/C7RA09325J
sulfamethoxazole	CC1=CC(=NO1)NS(=O)(=O)C2=CC=C(C=C2)N	Cc2cc(NS(=O)(=O)c1ccc([N+](=O)O)cc1)no2	P1	4		https://doi.org/10.1016/j.watres.2018.12.007
sulfamethoxazole	CC1=CC(=NO1)NS(=O)(=O)C2=CC=C(C=C2)N	Cc2cc(NS(=O)(=O)c1ccc(N=O)cc1)no2	P2	4		https://doi.org/10.1016/j.watres.2018.12.007
sulfamethoxazole	CC1=CC(=NO1)NS(=O)(=O)C2=CC=C(C=C2)N	Cc2cc(NS(=O)(=O)c1ccc(N)cc1)no2	P3	4		https://doi.org/10.1016/j.watres.2018.12.007
sulfamethoxazole	CC1=CC(=NO1)NS(=O)(=O)C2=CC=C(C=C2)N	Cc2cc(NS(=O)(=O)c1ccc(N)c(O)c1)no2	P4	4	I, M	https://doi.org/10.1016/j.watres.2018.12.007
sulfamethoxazole	CC1=CC(=NO1)NS(=O)(=O)C2=CC=C(C=C2)N	Cc2cc(NS(=O)(=O)c1ccc(N)cc1(O))no2	P4	4	I, M	https://doi.org/10.1016/j.watres.2018.12.007
sulfamethoxazole	CC1=CC(=NO1)NS(=O)(=O)C2=CC=C(C=C2)N	Cc1cc(N)no1	P5	4		https://doi.org/10.1016/j.watres.2018.12.007
sulfamethoxazole	CC1=CC(=NO1)NS(=O)(=O)C2=CC=C(C=C2)N	Cc2cc(NS(=O)(=O)c1ccc(N)c(O)c1)no2	P6	4	I, M	https://doi.org/10.1016/j.watres.2018.12.007
sulfamethoxazole	CC1=CC(=NO1)NS(=O)(=O)C2=CC=C(C=C2)N	Cc2cc(NS(=O)(=O)c1ccc(N)cc1(O))no2	P6	4	I, M	https://doi.org/10.1016/j.watres.2018.12.007
sulfamethoxazole	CC1=CC(=NO1)NS(=O)(=O)C2=CC=C(C=C2)N	Cc2onc(NS(=O)(=O)c1ccc(N)cc1)c2O	P7	4	M	https://doi.org/10.1016/j.watres.2018.12.007
sulfamethoxazole	CC1=CC(=NO1)NS(=O)(=O)C2=CC=C(C=C2)N	CC2(O)ON=C(NS(=O)(=O)c1ccc(N)cc1)C2O	P8	4		https://doi.org/10.1016/j.watres.2018.12.007
sulfamethoxazole	CC1=CC(=NO1)NS(=O)(=O)C2=CC=C(C=C2)N	Cc2cc(NS(=O)(=O)c1ccc(NO)cc1)no2	P9	4		https://doi.org/10.1016/j.watres.2018.12.007
sulfamethoxazole	CC1=CC(=NO1)NS(=O)(=O)C2=CC=C(C=C2)N	Nc2ccc(S(=O)(=O)Nc1cc(C(=O)O)on1)cc2	P10	4		https://doi.org/10.1016/j.watres.2018.12.007
sulfamethoxazole	CC1=CC(=NO1)NS(=O)(=O)C2=CC=C(C=C2)N	Nc1ccc(S(=O)=O)cc1	P11	4		https://doi.org/10.1016/j.watres.2018.12.007
sulfamethoxazole	CC1=CC(=NO1)NS(=O)(=O)C2=CC=C(C=C2)N	Nc1ccc(S(=O)=O)cc1O	P12	4	I, M	https://doi.org/10.1016/j.watres.2018.12.007
sulfamethoxazole	CC1=CC(=NO1)NS(=O)(=O)C2=CC=C(C=C2)N	Nc1ccc(S(=O)=O)c(O)c1	P12	4	I, M	https://doi.org/10.1016/j.watres.2018.12.007
sulfamethoxazole	CC1=CC(=NO1)NS(=O)(=O)C2=CC=C(C=C2)N	Nc1ccccc1	P13	4		https://doi.org/10.1016/j.watres.2018.12.007
sulfamethoxazole	CC1=CC(=NO1)NS(=O)(=O)C2=CC=C(C=C2)N	Oc1ccccc1	P14	4		https://doi.org/10.1016/j.watres.2018.12.007
sulfamethoxazole	CC1=CC(=NO1)NS(=O)(=O)C2=CC=C(C=C2)N	O=N(=O)c1ccc(S(=O)=O)cc1O	P15	4	I, M	https://doi.org/10.1016/j.watres.2018.12.007
sulfamethoxazole	CC1=CC(=NO1)NS(=O)(=O)C2=CC=C(C=C2)N	O=N(=O)c1ccc(S(=O)=O)c(O)c1	P15	4	I, M	https://doi.org/10.1016/j.watres.2018.12.007
sulfamethoxazole	CC1=CC(=NO1)NS(=O)(=O)C2=CC=C(C=C2)N	O=N(=O)c1ccccc1	P16	4		https://doi.org/10.1016/j.watres.2018.12.007
